# Supplementary material for: Description of a new horned toad of Megophrys Kuhl & Van Hasselt, 1822 (Amphibia, Megophryidae) from Zhejiang Province, China
Source: Zookeys. 2020 Dec 18;1005:73–102. doi: 10.3897/zookeys.1005.58629 (PMC7765747; doi:10.3897/zookeys.1005.58629)
Supplement: Supplementary material 2 — Table S2 [file zookeys-1005-073-s002.xlsx]

## Sheet: Sheet1
Table S2. Uncorrected p-distances between the Megophrys species on the 16S gene.
ID	Species	1	2	3	4	5	6	7	8	9	10	11	12	13	14	15	16	17	18	19	20	21	22	23	24	25	26	27	28	29	30	31	32	33	34	35	36	37	38	39	40	41	42	43	44	45	46	47	48
1	Megophrys baishanzuensis sp. nov.
2	Megophrys kuatunensis	0.021
3	Megophrys lini	0.031	0.03
4	Megophrys xiangnanensis	0.038	0.032	0.025
5	Megophrys nanlingensis	0.044	0.046	0.038	0.036
6	Megophrys dongguanensis	0.032	0.027	0.042	0.044	0.051
7	Megophrys nankunensis	0.032	0.027	0.042	0.04	0.051	0.025
8	Megophrys cheni	0.032	0.027	0.037	0.035	0.047	0.032	0.022
9	Megophrys wugongensis	0.038	0.042	0.046	0.04	0.048	0.044	0.042	0.032
10	Megophrys ombrophila	0.042	0.046	0.053	0.053	0.063	0.047	0.046	0.037	0.049
11	Megophrys obesa	0.035	0.043	0.049	0.051	0.065	0.049	0.046	0.03	0.054	0.038
12	Megophrys lishuiensis	0.038	0.045	0.061	0.058	0.065	0.058	0.058	0.048	0.06	0.048	0.054
13	Megophrys xianjuensis	0.032	0.032	0.046	0.04	0.053	0.042	0.038	0.04	0.048	0.044	0.046	0.025
14	Megophrys jinggangensis	0.036	0.038	0.038	0.032	0.046	0.049	0.044	0.037	0.038	0.047	0.059	0.048	0.03
15	Megophrys boettgeri	0.021	0.027	0.034	0.04	0.046	0.042	0.038	0.032	0.036	0.046	0.049	0.038	0.025	0.027
16	Megophrys huangshanensis	0.029	0.03	0.038	0.044	0.05	0.046	0.042	0.037	0.038	0.048	0.051	0.045	0.032	0.034	0.008
17	Megophrys liboensis	0.029	0.027	0.044	0.048	0.059	0.044	0.044	0.044	0.046	0.051	0.062	0.045	0.034	0.04	0.017	0.021
18	Megophrys mufumontana	0.034	0.034	0.05	0.048	0.055	0.051	0.044	0.044	0.049	0.055	0.073	0.05	0.036	0.038	0.025	0.03	0.034
19	Megophrys wushanensis	0.032	0.03	0.046	0.036	0.053	0.04	0.036	0.037	0.04	0.044	0.057	0.04	0.034	0.034	0.027	0.03	0.032	0.032
20	Megophrys baolongensis	0.034	0.03	0.048	0.044	0.055	0.04	0.03	0.032	0.042	0.049	0.065	0.045	0.034	0.038	0.027	0.03	0.032	0.032	0.021
21	Megophrys tuberogranulata	0.029	0.023	0.038	0.036	0.046	0.038	0.03	0.022	0.032	0.042	0.049	0.043	0.029	0.027	0.015	0.019	0.025	0.025	0.015	0.015
22	Megophrys yangmingensis	0.029	0.03	0.044	0.04	0.051	0.046	0.038	0.037	0.036	0.051	0.06	0.051	0.034	0.036	0.021	0.023	0.029	0.027	0.025	0.025	0.017
23	Megophrys shimentaina	0.033	0.033	0.042	0.04	0.056	0.044	0.038	0.042	0.036	0.054	0.066	0.061	0.042	0.044	0.029	0.031	0.031	0.038	0.033	0.036	0.029	0.023
24	Megophrys jiulianensis	0.03	0.034	0.046	0.044	0.053	0.046	0.042	0.042	0.034	0.053	0.065	0.048	0.036	0.038	0.023	0.027	0.028	0.032	0.03	0.028	0.023	0.025	0.033
25	Megophrys shunhuangensis	0.025	0.025	0.038	0.036	0.046	0.042	0.032	0.032	0.036	0.049	0.059	0.043	0.032	0.03	0.021	0.025	0.025	0.027	0.025	0.025	0.017	0.023	0.031	0.021
26	Megophrys mirabilis	0.031	0.034	0.04	0.04	0.05	0.051	0.042	0.04	0.038	0.051	0.057	0.048	0.034	0.032	0.023	0.027	0.03	0.036	0.034	0.034	0.023	0.03	0.036	0.027	0.015
27	Megophrys leishanensis	0.029	0.03	0.038	0.04	0.046	0.046	0.038	0.032	0.036	0.042	0.054	0.043	0.027	0.03	0.015	0.019	0.025	0.029	0.023	0.023	0.015	0.021	0.029	0.023	0.017	0.021
28	Megophrys omeimontis	0.04	0.038	0.042	0.038	0.05	0.048	0.042	0.042	0.04	0.051	0.06	0.053	0.034	0.038	0.034	0.038	0.04	0.04	0.032	0.04	0.032	0.038	0.046	0.04	0.038	0.044	0.032
29	Megophrys angka	0.063	0.057	0.063	0.071	0.08	0.068	0.067	0.067	0.063	0.07	0.084	0.083	0.059	0.063	0.055	0.059	0.061	0.063	0.061	0.061	0.053	0.065	0.073	0.063	0.059	0.069	0.053	0.036
30	Megophrys binchuanensis	0.051	0.046	0.049	0.048	0.059	0.053	0.053	0.047	0.046	0.059	0.076	0.063	0.042	0.044	0.04	0.044	0.049	0.046	0.04	0.044	0.034	0.046	0.05	0.049	0.04	0.046	0.036	0.025	0.047
31	Megophrys palpebralespinosa	0.063	0.055	0.049	0.055	0.063	0.066	0.059	0.064	0.063	0.066	0.092	0.076	0.055	0.053	0.051	0.051	0.061	0.059	0.049	0.049	0.046	0.057	0.06	0.061	0.053	0.053	0.044	0.036	0.049	0.036
32	Megophrys spinata	0.042	0.049	0.046	0.046	0.051	0.053	0.051	0.049	0.04	0.061	0.073	0.063	0.048	0.046	0.038	0.038	0.047	0.048	0.044	0.042	0.032	0.04	0.044	0.044	0.044	0.046	0.036	0.025	0.053	0.032	0.044
33	Megophrys sangzhiensis	0.048	0.051	0.055	0.053	0.057	0.055	0.053	0.049	0.046	0.063	0.076	0.065	0.053	0.051	0.044	0.048	0.049	0.051	0.046	0.044	0.034	0.046	0.054	0.049	0.046	0.051	0.042	0.034	0.051	0.036	0.053	0.017
34	Megophrys binlingensis	0.044	0.044	0.051	0.05	0.053	0.051	0.047	0.047	0.044	0.061	0.076	0.06	0.044	0.042	0.036	0.04	0.046	0.042	0.038	0.036	0.027	0.038	0.046	0.042	0.04	0.046	0.034	0.021	0.046	0.025	0.04	0.011	0.017
35	Megophrys wuliangshanensis	0.042	0.04	0.053	0.046	0.063	0.057	0.049	0.052	0.047	0.057	0.065	0.063	0.042	0.047	0.04	0.044	0.046	0.046	0.04	0.044	0.034	0.044	0.052	0.046	0.034	0.036	0.038	0.028	0.047	0.032	0.046	0.038	0.044	0.034
36	Megophrys daweimontis	0.038	0.04	0.044	0.042	0.055	0.046	0.044	0.044	0.04	0.053	0.057	0.06	0.036	0.042	0.034	0.036	0.044	0.044	0.036	0.04	0.032	0.04	0.05	0.047	0.04	0.042	0.036	0.023	0.044	0.028	0.04	0.03	0.032	0.027	0.027
37	Megophrys jingdongensis	0.05	0.047	0.049	0.05	0.063	0.061	0.051	0.049	0.044	0.061	0.068	0.078	0.046	0.049	0.042	0.046	0.051	0.048	0.044	0.042	0.032	0.044	0.054	0.051	0.044	0.044	0.038	0.021	0.04	0.03	0.044	0.032	0.038	0.025	0.028	0.025
38	Megophrys fansipanensis	0.044	0.044	0.053	0.048	0.057	0.057	0.051	0.054	0.042	0.055	0.073	0.065	0.049	0.051	0.042	0.046	0.04	0.046	0.038	0.04	0.038	0.042	0.05	0.038	0.044	0.05	0.038	0.03	0.053	0.046	0.059	0.04	0.042	0.04	0.046	0.046	0.04
39	Megophrys hoanglienensis	0.042	0.042	0.053	0.048	0.055	0.049	0.049	0.049	0.04	0.055	0.073	0.053	0.04	0.038	0.036	0.04	0.038	0.04	0.036	0.038	0.032	0.036	0.044	0.032	0.038	0.044	0.036	0.025	0.055	0.032	0.049	0.03	0.036	0.027	0.044	0.036	0.04	0.025
40	Megophrys minor	0.05	0.051	0.061	0.061	0.061	0.063	0.065	0.067	0.051	0.07	0.087	0.073	0.055	0.048	0.044	0.05	0.053	0.053	0.059	0.059	0.048	0.05	0.058	0.059	0.051	0.053	0.051	0.049	0.068	0.053	0.061	0.055	0.063	0.053	0.055	0.049	0.057	0.053	0.049
41	Megophrys jiangi	0.086	0.091	0.095	0.094	0.099	0.093	0.088	0.109	0.086	0.093	0.128	0.116	0.08	0.074	0.08	0.088	0.078	0.084	0.088	0.084	0.084	0.084	0.089	0.09	0.08	0.082	0.076	0.09	0.11	0.089	0.099	0.097	0.101	0.089	0.087	0.086	0.091	0.088	0.082	0.07
42	Megophrys chisuiensis	0.05	0.048	0.057	0.057	0.069	0.063	0.057	0.062	0.051	0.067	0.087	0.076	0.057	0.049	0.042	0.046	0.044	0.046	0.053	0.053	0.042	0.048	0.052	0.049	0.046	0.048	0.042	0.046	0.068	0.053	0.067	0.051	0.059	0.049	0.055	0.053	0.053	0.046	0.046	0.027	0.074
43	Megophrys brachykolos	0.05	0.042	0.038	0.046	0.057	0.059	0.055	0.059	0.063	0.063	0.073	0.071	0.053	0.051	0.049	0.053	0.047	0.059	0.051	0.051	0.048	0.053	0.054	0.051	0.049	0.055	0.049	0.057	0.076	0.057	0.066	0.068	0.074	0.067	0.065	0.065	0.067	0.059	0.061	0.069	0.105	0.067
44	Megophrys acuta	0.071	0.081	0.07	0.081	0.081	0.081	0.089	0.079	0.089	0.097	0.087	0.084	0.079	0.07	0.07	0.071	0.073	0.087	0.082	0.073	0.07	0.07	0.08	0.081	0.065	0.076	0.07	0.087	0.103	0.081	0.086	0.089	0.092	0.087	0.095	0.076	0.089	0.098	0.079	0.098	0.134	0.101	0.076
45	Megophrys gerti	0.115	0.115	0.121	0.111	0.113	0.115	0.119	0.127	0.111	0.119	0.134	0.127	0.109	0.113	0.115	0.117	0.119	0.113	0.113	0.117	0.113	0.117	0.116	0.117	0.119	0.117	0.115	0.105	0.122	0.115	0.107	0.122	0.12	0.119	0.115	0.111	0.117	0.107	0.107	0.119	0.134	0.126	0.115	0.153
46	Megophrys elfina	0.106	0.103	0.115	0.111	0.113	0.105	0.107	0.122	0.107	0.109	0.129	0.12	0.106	0.107	0.105	0.111	0.109	0.104	0.1	0.103	0.1	0.106	0.108	0.107	0.111	0.113	0.105	0.096	0.111	0.107	0.102	0.113	0.111	0.105	0.109	0.107	0.105	0.098	0.1	0.109	0.133	0.113	0.102	0.14	0.035
47	Megophrys synoria	0.141	0.141	0.146	0.137	0.144	0.141	0.144	0.141	0.139	0.139	0.14	0.144	0.139	0.134	0.141	0.144	0.141	0.141	0.137	0.141	0.134	0.137	0.138	0.146	0.139	0.146	0.146	0.122	0.134	0.129	0.129	0.141	0.136	0.132	0.129	0.136	0.129	0.134	0.136	0.141	0.168	0.148	0.151	0.155	0.094	0.086
48	Megophrys hansi	0.114	0.11	0.112	0.105	0.13	0.116	0.114	0.119	0.108	0.114	0.133	0.131	0.109	0.116	0.11	0.114	0.103	0.109	0.105	0.101	0.099	0.105	0.104	0.116	0.11	0.111	0.108	0.099	0.108	0.101	0.11	0.11	0.101	0.105	0.106	0.103	0.099	0.095	0.103	0.112	0.126	0.107	0.114	0.144	0.09	0.084	0.103
49	Megophrys microstoma	0.099	0.101	0.103	0.105	0.107	0.11	0.11	0.104	0.105	0.11	0.122	0.109	0.099	0.099	0.097	0.101	0.105	0.097	0.101	0.099	0.093	0.099	0.106	0.106	0.101	0.101	0.101	0.095	0.103	0.105	0.097	0.101	0.099	0.095	0.103	0.101	0.101	0.103	0.103	0.105	0.135	0.11	0.106	0.147	0.096	0.09	0.122	0.06
50	Megophrys pachyproctus	0.092	0.098	0.096	0.092	0.092	0.099	0.101	0.114	0.082	0.096	0.128	0.107	0.088	0.088	0.088	0.09	0.096	0.086	0.088	0.09	0.082	0.088	0.085	0.086	0.09	0.094	0.092	0.084	0.107	0.09	0.094	0.086	0.092	0.088	0.092	0.09	0.094	0.094	0.09	0.094	0.13	0.094	0.111	0.148	0.137	0.135	0.142	0.128
51	Megophrys baluensis	0.124	0.132	0.122	0.124	0.122	0.136	0.136	0.142	0.13	0.144	0.164	0.142	0.126	0.126	0.126	0.126	0.134	0.128	0.126	0.128	0.12	0.118	0.123	0.122	0.122	0.124	0.126	0.126	0.144	0.124	0.12	0.118	0.128	0.118	0.122	0.128	0.124	0.132	0.128	0.136	0.154	0.134	0.13	0.156	0.155	0.153	0.175	0.162
52	Megophrys stejnegeri	0.123	0.128	0.125	0.123	0.131	0.138	0.138	0.142	0.132	0.136	0.159	0.148	0.127	0.132	0.136	0.136	0.134	0.132	0.132	0.136	0.13	0.131	0.134	0.132	0.134	0.135	0.134	0.121	0.138	0.128	0.126	0.122	0.128	0.126	0.113	0.119	0.122	0.126	0.13	0.144	0.148	0.144	0.129	0.165	0.146	0.141	0.178	0.149
53	Megophrys ligayae	0.129	0.128	0.13	0.134	0.132	0.136	0.138	0.154	0.12	0.143	0.169	0.157	0.126	0.128	0.124	0.125	0.128	0.121	0.121	0.122	0.117	0.115	0.122	0.122	0.122	0.129	0.124	0.117	0.13	0.12	0.126	0.115	0.122	0.113	0.122	0.12	0.111	0.124	0.12	0.128	0.142	0.13	0.13	0.175	0.14	0.133	0.163	0.138
54	Megophrys kobayashii	0.114	0.113	0.105	0.114	0.112	0.121	0.121	0.12	0.121	0.123	0.135	0.125	0.11	0.111	0.113	0.118	0.126	0.118	0.118	0.117	0.111	0.114	0.119	0.121	0.119	0.12	0.119	0.111	0.129	0.119	0.105	0.115	0.119	0.115	0.125	0.107	0.115	0.123	0.117	0.113	0.144	0.123	0.12	0.138	0.132	0.129	0.157	0.15
55	Megophrys nasuta	0.129	0.129	0.123	0.133	0.131	0.131	0.142	0.158	0.132	0.138	0.173	0.156	0.127	0.131	0.132	0.133	0.138	0.137	0.135	0.134	0.132	0.133	0.132	0.132	0.136	0.139	0.131	0.129	0.136	0.138	0.115	0.128	0.144	0.132	0.136	0.13	0.13	0.146	0.142	0.134	0.156	0.142	0.133	0.163	0.152	0.141	0.181	0.165
56	Megophrys edwardinae	0.129	0.128	0.125	0.131	0.126	0.14	0.134	0.159	0.126	0.145	0.175	0.15	0.125	0.128	0.12	0.121	0.126	0.117	0.123	0.126	0.117	0.115	0.122	0.119	0.124	0.129	0.12	0.119	0.141	0.122	0.124	0.116	0.126	0.118	0.126	0.122	0.122	0.124	0.12	0.124	0.149	0.119	0.136	0.175	0.157	0.152	0.183	0.151
57	Megophrys aceras	0.122	0.121	0.113	0.108	0.127	0.127	0.123	0.138	0.112	0.125	0.157	0.144	0.112	0.106	0.115	0.119	0.125	0.118	0.11	0.119	0.11	0.114	0.115	0.119	0.115	0.121	0.115	0.109	0.125	0.113	0.127	0.111	0.115	0.107	0.113	0.104	0.107	0.123	0.119	0.129	0.131	0.123	0.129	0.171	0.166	0.161	0.172	0.158
58	Megophrys maosonensis	0.094	0.099	0.107	0.098	0.109	0.113	0.101	0.127	0.094	0.105	0.134	0.109	0.092	0.101	0.094	0.096	0.094	0.102	0.092	0.092	0.09	0.094	0.099	0.094	0.094	0.098	0.098	0.094	0.103	0.103	0.105	0.092	0.099	0.095	0.088	0.09	0.092	0.099	0.098	0.113	0.136	0.107	0.113	0.148	0.146	0.145	0.145	0.136
59	Megophrys mangshanensis	0.092	0.098	0.106	0.096	0.104	0.113	0.105	0.122	0.092	0.109	0.134	0.105	0.09	0.1	0.092	0.094	0.094	0.098	0.094	0.094	0.088	0.092	0.097	0.092	0.088	0.094	0.092	0.096	0.107	0.101	0.107	0.086	0.096	0.09	0.094	0.096	0.092	0.103	0.096	0.111	0.134	0.105	0.111	0.143	0.147	0.143	0.155	0.134
60	Megophrys flavipunctata	0.105	0.106	0.109	0.105	0.111	0.123	0.119	0.128	0.111	0.121	0.141	0.109	0.098	0.102	0.104	0.107	0.113	0.117	0.111	0.109	0.104	0.111	0.116	0.113	0.109	0.109	0.109	0.109	0.127	0.11	0.115	0.106	0.119	0.11	0.104	0.104	0.11	0.125	0.113	0.115	0.154	0.123	0.123	0.147	0.179	0.173	0.177	0.174
61	Megophrys glandulosa	0.088	0.091	0.093	0.094	0.093	0.103	0.106	0.114	0.093	0.103	0.127	0.096	0.084	0.091	0.087	0.088	0.097	0.097	0.095	0.095	0.087	0.094	0.1	0.095	0.093	0.095	0.087	0.091	0.106	0.095	0.099	0.087	0.099	0.095	0.093	0.091	0.097	0.105	0.095	0.103	0.135	0.106	0.114	0.141	0.148	0.15	0.173	0.15
62	Megophrys medogensis	0.084	0.082	0.091	0.088	0.088	0.097	0.097	0.104	0.084	0.097	0.119	0.093	0.078	0.087	0.084	0.086	0.091	0.095	0.084	0.089	0.082	0.08	0.087	0.091	0.091	0.094	0.086	0.086	0.112	0.093	0.105	0.091	0.101	0.089	0.091	0.091	0.095	0.101	0.093	0.099	0.129	0.101	0.103	0.152	0.148	0.14	0.173	0.147
63	Megophrys periosa	0.09	0.092	0.096	0.094	0.094	0.109	0.109	0.109	0.092	0.106	0.117	0.098	0.09	0.1	0.09	0.092	0.1	0.1	0.096	0.096	0.088	0.094	0.101	0.098	0.096	0.099	0.092	0.094	0.111	0.1	0.113	0.094	0.106	0.098	0.096	0.096	0.098	0.106	0.098	0.096	0.14	0.104	0.113	0.139	0.162	0.15	0.161	0.149
64	Megophrys himalayana	0.08	0.077	0.086	0.084	0.086	0.094	0.092	0.099	0.086	0.092	0.106	0.083	0.079	0.086	0.079	0.082	0.09	0.09	0.086	0.084	0.079	0.086	0.091	0.088	0.088	0.09	0.088	0.088	0.104	0.094	0.096	0.09	0.102	0.094	0.09	0.085	0.1	0.102	0.088	0.086	0.127	0.094	0.098	0.128	0.156	0.146	0.158	0.149
65	Megophrys sanu	0.107	0.103	0.117	0.114	0.111	0.128	0.12	0.117	0.117	0.125	0.117	0.101	0.109	0.111	0.109	0.112	0.119	0.114	0.106	0.103	0.101	0.106	0.118	0.114	0.114	0.117	0.103	0.108	0.13	0.119	0.119	0.106	0.117	0.111	0.114	0.111	0.125	0.13	0.114	0.133	0.177	0.128	0.133	0.136	0.176	0.168	0.17	0.172
66	Megophrys zhangi	0.084	0.08	0.09	0.088	0.086	0.097	0.091	0.106	0.09	0.099	0.117	0.094	0.082	0.086	0.084	0.086	0.091	0.088	0.082	0.08	0.078	0.082	0.091	0.088	0.088	0.09	0.08	0.084	0.105	0.091	0.091	0.084	0.095	0.087	0.087	0.086	0.095	0.099	0.088	0.101	0.131	0.097	0.101	0.136	0.142	0.137	0.159	0.141
67	Megophrys katabhako	0.117	0.122	0.133	0.125	0.127	0.141	0.138	0.136	0.133	0.138	0.13	0.111	0.114	0.127	0.122	0.125	0.13	0.125	0.128	0.122	0.119	0.128	0.14	0.127	0.127	0.13	0.122	0.122	0.133	0.135	0.133	0.122	0.132	0.122	0.119	0.114	0.132	0.144	0.13	0.141	0.165	0.146	0.144	0.149	0.175	0.176	0.178	0.177
68	Megophrys major	0.092	0.094	0.09	0.086	0.088	0.1	0.1	0.114	0.09	0.094	0.134	0.099	0.09	0.084	0.092	0.094	0.096	0.098	0.092	0.088	0.09	0.096	0.101	0.09	0.086	0.092	0.092	0.092	0.119	0.099	0.096	0.094	0.105	0.099	0.096	0.094	0.105	0.102	0.096	0.102	0.126	0.1	0.107	0.145	0.146	0.141	0.161	0.146
69	Megophrys oreocrypta	0.099	0.101	0.105	0.11	0.112	0.111	0.116	0.117	0.105	0.109	0.131	0.096	0.099	0.103	0.095	0.097	0.097	0.112	0.105	0.099	0.099	0.103	0.102	0.107	0.105	0.105	0.101	0.109	0.128	0.109	0.113	0.103	0.109	0.111	0.109	0.099	0.119	0.122	0.113	0.118	0.139	0.118	0.126	0.139	0.159	0.152	0.178	0.149
70	Megophrys auralensis	0.088	0.091	0.091	0.095	0.099	0.105	0.107	0.114	0.093	0.103	0.128	0.096	0.09	0.091	0.088	0.092	0.091	0.09	0.095	0.093	0.086	0.099	0.104	0.099	0.097	0.097	0.091	0.086	0.101	0.093	0.099	0.084	0.095	0.086	0.093	0.091	0.093	0.097	0.09	0.093	0.128	0.086	0.105	0.155	0.146	0.136	0.163	0.13
71	Megophrys parva	0.099	0.1	0.1	0.106	0.108	0.108	0.112	0.123	0.096	0.112	0.132	0.113	0.097	0.1	0.094	0.097	0.098	0.104	0.1	0.102	0.094	0.096	0.105	0.106	0.106	0.106	0.094	0.092	0.1	0.102	0.106	0.094	0.102	0.098	0.1	0.094	0.1	0.106	0.098	0.098	0.125	0.106	0.121	0.152	0.137	0.128	0.153	0.135
72	Megophrys dringi	0.1	0.1	0.098	0.1	0.11	0.11	0.112	0.119	0.106	0.11	0.117	0.115	0.102	0.108	0.096	0.096	0.1	0.096	0.096	0.1	0.096	0.094	0.105	0.108	0.106	0.112	0.1	0.092	0.118	0.106	0.1	0.1	0.112	0.102	0.104	0.098	0.098	0.098	0.106	0.104	0.124	0.104	0.106	0.148	0.14	0.133	0.147	0.135
73	Megophrys nankiangensis	0.084	0.078	0.075	0.063	0.078	0.09	0.08	0.097	0.076	0.088	0.117	0.096	0.073	0.073	0.078	0.082	0.084	0.075	0.075	0.074	0.073	0.075	0.085	0.086	0.078	0.08	0.082	0.067	0.095	0.072	0.067	0.074	0.078	0.072	0.076	0.067	0.07	0.08	0.078	0.084	0.109	0.086	0.09	0.126	0.119	0.117	0.147	0.116
74	Megophrys wawuensis	0.082	0.076	0.076	0.063	0.076	0.088	0.078	0.094	0.074	0.086	0.114	0.094	0.071	0.071	0.076	0.08	0.082	0.073	0.073	0.073	0.071	0.073	0.087	0.084	0.076	0.079	0.08	0.063	0.095	0.07	0.069	0.074	0.078	0.069	0.072	0.063	0.067	0.078	0.076	0.08	0.105	0.082	0.088	0.123	0.117	0.115	0.144	0.116
75	Megophrys gigantica	0.083	0.077	0.081	0.067	0.08	0.088	0.079	0.095	0.075	0.086	0.115	0.094	0.071	0.075	0.077	0.081	0.082	0.073	0.073	0.073	0.071	0.073	0.087	0.084	0.08	0.083	0.08	0.063	0.094	0.073	0.071	0.075	0.077	0.069	0.077	0.063	0.067	0.079	0.077	0.084	0.107	0.081	0.092	0.129	0.116	0.114	0.143	0.115
76	Megophrys shapingensis	0.077	0.071	0.071	0.057	0.071	0.082	0.073	0.087	0.073	0.084	0.106	0.086	0.065	0.065	0.071	0.075	0.08	0.067	0.067	0.067	0.065	0.067	0.083	0.078	0.071	0.073	0.074	0.057	0.09	0.065	0.061	0.069	0.072	0.063	0.067	0.057	0.065	0.073	0.071	0.074	0.099	0.08	0.086	0.115	0.109	0.108	0.135	0.113
77	Megophrys feae	0.086	0.088	0.084	0.082	0.086	0.097	0.092	0.107	0.084	0.097	0.12	0.117	0.088	0.086	0.092	0.096	0.094	0.082	0.09	0.097	0.09	0.09	0.095	0.101	0.095	0.098	0.097	0.073	0.093	0.088	0.086	0.091	0.09	0.09	0.091	0.078	0.076	0.08	0.088	0.084	0.116	0.088	0.088	0.145	0.121	0.117	0.135	0.12
78	Megophrys chuannanensis	0.107	0.107	0.109	0.104	0.109	0.122	0.114	0.102	0.097	0.119	0.125	0.114	0.107	0.099	0.112	0.117	0.114	0.102	0.114	0.122	0.109	0.109	0.118	0.119	0.112	0.122	0.119	0.089	0.116	0.101	0.112	0.109	0.109	0.106	0.119	0.101	0.106	0.104	0.099	0.099	0.134	0.104	0.117	0.145	0.143	0.14	0.139	0.134
79	Megophrys carinense	0.082	0.086	0.088	0.086	0.09	0.094	0.088	0.102	0.08	0.092	0.12	0.112	0.084	0.084	0.086	0.09	0.088	0.08	0.084	0.088	0.08	0.084	0.093	0.095	0.09	0.094	0.088	0.069	0.09	0.084	0.078	0.084	0.086	0.082	0.09	0.076	0.072	0.08	0.084	0.08	0.116	0.078	0.094	0.139	0.119	0.11	0.13	0.116
80	Megophrys popei	0.105	0.109	0.112	0.109	0.114	0.117	0.114	0.104	0.104	0.117	0.123	0.114	0.107	0.109	0.112	0.117	0.114	0.099	0.109	0.114	0.104	0.109	0.121	0.124	0.117	0.122	0.114	0.089	0.111	0.104	0.102	0.106	0.106	0.104	0.116	0.099	0.094	0.102	0.107	0.102	0.151	0.097	0.119	0.142	0.143	0.133	0.131	0.134
81	Megophrys intermedia	0.092	0.092	0.094	0.088	0.094	0.105	0.092	0.114	0.092	0.105	0.131	0.112	0.094	0.086	0.09	0.094	0.09	0.086	0.088	0.094	0.088	0.086	0.1	0.097	0.086	0.094	0.097	0.078	0.101	0.091	0.09	0.095	0.101	0.09	0.09	0.082	0.09	0.086	0.094	0.086	0.111	0.088	0.098	0.139	0.121	0.113	0.13	0.12
82	Megophrys montana	0.123	0.125	0.123	0.117	0.125	0.125	0.127	0.155	0.117	0.142	0.173	0.156	0.119	0.119	0.119	0.121	0.123	0.119	0.129	0.119	0.121	0.113	0.115	0.127	0.123	0.123	0.121	0.113	0.13	0.123	0.115	0.109	0.119	0.113	0.117	0.109	0.113	0.123	0.123	0.121	0.137	0.127	0.136	0.176	0.143	0.141	0.157	0.136
83	Megophrys lancip	0.137	0.134	0.122	0.129	0.139	0.144	0.142	0.156	0.124	0.15	0.182	0.165	0.139	0.132	0.132	0.131	0.134	0.133	0.135	0.14	0.132	0.131	0.118	0.128	0.136	0.133	0.13	0.124	0.14	0.124	0.114	0.124	0.136	0.13	0.12	0.132	0.132	0.12	0.126	0.134	0.164	0.14	0.132	0.18	0.153	0.155	0.169	0.164
[truncated: 34 more columns]
