# Supplementary material for: Description of a new horned toad of Megophrys Kuhl & Van Hasselt, 1822 (Amphibia, Megophryidae) from Zhejiang Province, China
Source: Zookeys. 2020 Dec 18;1005:73–102. doi: 10.3897/zookeys.1005.58629 (PMC7765747; doi:10.3897/zookeys.1005.58629)
Supplement: Supplementary material 3 — Table S3 [file zookeys-1005-073-s003.xlsx]

## Sheet: Sheet1
Table S3. Uncorrected p-distances between the Megophrys species on the COI gene.
ID	Species	1	2	3	4	5	6	7	8	9	10	11	12	13	14	15	16	17	18	19	20	21	22	23	24	25	26	27	28	29	30	31	32	33	34	35	36	37	38	39	40	41	42	43	44	45	46	47	48
1	Megophrys baishanzuensis sp. nov.
2	Megophrys kuatunensis	0.081
3	Megophrys xiangnanensis	0.089	0.104
4	Megophrys nanlingensis	0.075	0.073	0.088
5	Megophrys dongguanensis	0.107	0.125	0.121	0.107
6	Megophrys nankunensis	0.105	0.111	0.114	0.102	0.071
7	Megophrys wugongensis	0.075	0.089	0.1	0.084	0.111	0.1
8	Megophrys ombrophila	0.089	0.098	0.127	0.102	0.121	0.107	0.095
9	Megophrys xianjuensis	0.099	0.105	0.128	0.105	0.118	0.124	0.103	0.103
10	Megophrys jinggangensis	0.091	0.088	0.113	0.089	0.111	0.114	0.105	0.116	0.115
11	Megophrys boettgeri	0.093	0.115	0.122	0.1	0.111	0.123	0.111	0.116	0.107	0.104
12	Megophrys huangshanensis	0.091	0.109	0.13	0.096	0.116	0.127	0.111	0.121	0.105	0.105	0.027
13	Megophrys mufumontana	0.109	0.127	0.116	0.111	0.123	0.134	0.118	0.121	0.12	0.113	0.093	0.098
14	Megophrys wushanensis	0.088	0.091	0.104	0.089	0.113	0.107	0.088	0.113	0.105	0.086	0.084	0.089	0.1
15	Megophrys baolongensis	0.107	0.122	0.12	0.113	0.123	0.114	0.121	0.118	0.12	0.125	0.107	0.113	0.104	0.063
16	Megophrys tuberogranulata	0.093	0.114	0.127	0.107	0.134	0.13	0.105	0.12	0.105	0.12	0.1	0.098	0.111	0.07	0.089
17	Megophrys yangmingensis	0.111	0.109	0.125	0.114	0.136	0.121	0.105	0.118	0.113	0.114	0.114	0.114	0.102	0.098	0.118	0.104
18	Megophrys shimentaina	0.114	0.118	0.13	0.116	0.136	0.138	0.121	0.13	0.124	0.105	0.109	0.113	0.114	0.088	0.116	0.093	0.091
19	Megophrys jiulianensis	0.116	0.107	0.136	0.121	0.138	0.134	0.116	0.136	0.122	0.12	0.089	0.093	0.114	0.08	0.098	0.104	0.1	0.105
20	Megophrys mirabilis	0.1	0.125	0.123	0.116	0.114	0.125	0.109	0.12	0.12	0.109	0.106	0.095	0.102	0.088	0.107	0.079	0.105	0.091	0.114
21	Megophrys leishanensis	0.102	0.107	0.118	0.111	0.134	0.134	0.118	0.125	0.124	0.113	0.107	0.102	0.113	0.07	0.093	0.095	0.109	0.116	0.105	0.095
22	Megophrys omeimontis	0.13	0.15	0.159	0.159	0.17	0.164	0.155	0.17	0.147	0.145	0.15	0.152	0.152	0.129	0.139	0.129	0.157	0.159	0.15	0.143	0.127
23	Megophrys binchuanensis	0.125	0.141	0.152	0.145	0.15	0.154	0.143	0.155	0.126	0.145	0.131	0.129	0.143	0.116	0.136	0.136	0.154	0.143	0.143	0.139	0.138	0.088
24	Megophrys palpebralespinosa	0.159	0.161	0.168	0.159	0.152	0.179	0.163	0.159	0.141	0.166	0.147	0.154	0.145	0.132	0.15	0.152	0.164	0.145	0.154	0.141	0.145	0.123	0.102
25	Megophrys spinata	0.141	0.156	0.175	0.157	0.163	0.177	0.141	0.157	0.149	0.157	0.156	0.15	0.163	0.138	0.155	0.143	0.157	0.163	0.161	0.146	0.157	0.109	0.093	0.113
26	Megophrys sangzhiensis	0.138	0.156	0.159	0.146	0.159	0.17	0.145	0.152	0.147	0.152	0.132	0.13	0.154	0.129	0.15	0.134	0.152	0.159	0.15	0.13	0.139	0.1	0.086	0.111	0.038
27	Megophrys binlingensis	0.129	0.141	0.155	0.134	0.141	0.154	0.136	0.139	0.12	0.143	0.123	0.121	0.134	0.111	0.127	0.114	0.136	0.139	0.136	0.12	0.125	0.082	0.07	0.096	0.077	0.068
28	Megophrys wuliangshanensis	0.129	0.145	0.148	0.141	0.15	0.157	0.134	0.159	0.128	0.145	0.127	0.127	0.13	0.111	0.139	0.127	0.145	0.148	0.129	0.132	0.132	0.105	0.08	0.116	0.107	0.1	0.093
29	Megophrys daweimontis	0.132	0.154	0.171	0.154	0.171	0.182	0.148	0.159	0.135	0.15	0.14	0.138	0.138	0.121	0.145	0.143	0.148	0.159	0.146	0.15	0.148	0.111	0.096	0.12	0.118	0.109	0.088	0.102
30	Megophrys jingdongensis	0.137	0.147	0.149	0.137	0.147	0.155	0.139	0.151	0.119	0.135	0.13	0.135	0.145	0.111	0.143	0.126	0.143	0.139	0.145	0.147	0.139	0.122	0.095	0.109	0.116	0.116	0.101	0.097	0.099
31	Megophrys minor	0.127	0.141	0.159	0.134	0.15	0.157	0.134	0.15	0.118	0.134	0.125	0.121	0.121	0.111	0.121	0.127	0.134	0.139	0.125	0.132	0.129	0.121	0.118	0.118	0.138	0.132	0.121	0.116	0.113	0.12
32	Megophrys jiangi	0.146	0.148	0.159	0.154	0.17	0.175	0.152	0.157	0.135	0.152	0.152	0.143	0.163	0.136	0.145	0.141	0.146	0.163	0.143	0.143	0.136	0.136	0.127	0.134	0.143	0.127	0.12	0.146	0.148	0.153	0.086
33	Megophrys chisuiensis	0.15	0.157	0.163	0.164	0.168	0.164	0.148	0.159	0.141	0.157	0.147	0.143	0.138	0.134	0.141	0.13	0.145	0.159	0.13	0.132	0.141	0.143	0.145	0.148	0.161	0.148	0.134	0.127	0.141	0.151	0.068	0.091
34	Megophrys brachykolos	0.198	0.208	0.202	0.205	0.207	0.207	0.195	0.207	0.214	0.2	0.182	0.2	0.196	0.196	0.196	0.196	0.193	0.2	0.196	0.204	0.205	0.2	0.18	0.202	0.202	0.191	0.193	0.182	0.193	0.193	0.191	0.175	0.18
35	Megophrys gerti	0.191	0.191	0.193	0.198	0.213	0.205	0.204	0.198	0.189	0.198	0.186	0.182	0.195	0.184	0.189	0.195	0.191	0.189	0.193	0.198	0.188	0.195	0.186	0.193	0.182	0.184	0.186	0.193	0.198	0.177	0.182	0.191	0.198	0.221
36	Megophrys hansi	0.184	0.195	0.193	0.196	0.189	0.198	0.188	0.195	0.185	0.184	0.172	0.18	0.182	0.17	0.195	0.186	0.175	0.186	0.191	0.188	0.18	0.204	0.196	0.196	0.196	0.188	0.188	0.202	0.191	0.176	0.18	0.195	0.188	0.198	0.175
37	Megophrys microstoma	0.184	0.188	0.173	0.191	0.193	0.193	0.184	0.204	0.17	0.198	0.193	0.182	0.175	0.182	0.179	0.188	0.171	0.189	0.189	0.18	0.179	0.186	0.171	0.18	0.191	0.179	0.168	0.177	0.18	0.172	0.166	0.154	0.17	0.2	0.189	0.143
38	Megophrys pachyproctus	0.164	0.159	0.168	0.161	0.17	0.161	0.155	0.171	0.143	0.163	0.175	0.166	0.168	0.146	0.161	0.154	0.159	0.157	0.168	0.159	0.155	0.161	0.163	0.166	0.179	0.184	0.161	0.157	0.18	0.145	0.148	0.159	0.143	0.198	0.205	0.2	0.163
39	Megophrys stejnegeri	0.18	0.193	0.195	0.184	0.205	0.196	0.189	0.193	0.197	0.188	0.184	0.196	0.195	0.179	0.207	0.193	0.188	0.198	0.191	0.195	0.189	0.191	0.198	0.225	0.196	0.195	0.191	0.198	0.193	0.193	0.188	0.188	0.198	0.164	0.209	0.2	0.207	0.2
40	Megophrys ligayae	0.204	0.202	0.216	0.216	0.22	0.211	0.207	0.218	0.218	0.209	0.197	0.195	0.2	0.198	0.209	0.205	0.196	0.209	0.196	0.216	0.195	0.198	0.195	0.216	0.209	0.204	0.193	0.195	0.198	0.198	0.191	0.184	0.195	0.152	0.22	0.191	0.193	0.213	0.17
41	Megophrys nasuta	0.205	0.213	0.202	0.207	0.229	0.227	0.216	0.221	0.219	0.193	0.211	0.22	0.205	0.202	0.213	0.214	0.195	0.205	0.205	0.216	0.198	0.196	0.186	0.213	0.204	0.202	0.193	0.196	0.195	0.198	0.207	0.191	0.207	0.177	0.218	0.207	0.18	0.191	0.171	0.18
42	Megophrys edwardinae	0.12	0.125	0.139	0.123	0.132	0.136	0.118	0.139	0.097	0.134	0.138	0.136	0.13	0.132	0.148	0.129	0.127	0.139	0.146	0.146	0.15	0.182	0.159	0.161	0.164	0.168	0.146	0.157	0.159	0.151	0.13	0.148	0.157	0.191	0.214	0.195	0.182	0.163	0.207	0.214	0.223
43	Megophrys aceras	0.164	0.158	0.154	0.156	0.186	0.175	0.177	0.177	0.167	0.18	0.182	0.19	0.175	0.173	0.177	0.177	0.175	0.182	0.19	0.188	0.177	0.184	0.184	0.207	0.211	0.209	0.195	0.188	0.195	0.183	0.175	0.195	0.186	0.188	0.188	0.179	0.169	0.162	0.175	0.211	0.182	0.199
44	Megophrys maosonensis	0.152	0.179	0.161	0.166	0.17	0.171	0.17	0.188	0.168	0.171	0.175	0.175	0.157	0.168	0.18	0.168	0.17	0.171	0.188	0.161	0.155	0.164	0.161	0.173	0.18	0.18	0.179	0.164	0.173	0.168	0.154	0.166	0.166	0.198	0.2	0.198	0.161	0.155	0.196	0.211	0.184	0.186	0.179
45	Megophrys mangshanensis	0.161	0.181	0.173	0.168	0.179	0.18	0.184	0.182	0.158	0.179	0.174	0.179	0.17	0.171	0.175	0.161	0.182	0.18	0.188	0.168	0.168	0.157	0.166	0.184	0.182	0.179	0.17	0.168	0.166	0.162	0.163	0.171	0.173	0.205	0.207	0.211	0.177	0.163	0.2	0.213	0.188	0.193	0.179	0.043
46	Megophrys flavipunctata	0.173	0.175	0.18	0.175	0.191	0.195	0.171	0.17	0.162	0.179	0.182	0.168	0.166	0.168	0.177	0.163	0.161	0.163	0.18	0.168	0.15	0.173	0.163	0.184	0.179	0.175	0.155	0.157	0.157	0.158	0.171	0.173	0.177	0.213	0.182	0.177	0.145	0.171	0.196	0.193	0.186	0.179	0.192	0.104	0.098
47	Megophrys glandulosa	0.164	0.191	0.184	0.166	0.184	0.186	0.177	0.18	0.16	0.182	0.17	0.163	0.154	0.18	0.173	0.159	0.175	0.17	0.171	0.168	0.168	0.173	0.163	0.175	0.171	0.175	0.157	0.157	0.155	0.16	0.157	0.173	0.166	0.214	0.193	0.214	0.171	0.171	0.195	0.229	0.202	0.182	0.197	0.116	0.111	0.102
48	Megophrys medogensis	0.159	0.181	0.177	0.168	0.181	0.184	0.171	0.19	0.162	0.184	0.168	0.168	0.164	0.175	0.177	0.162	0.161	0.171	0.17	0.166	0.161	0.177	0.164	0.171	0.177	0.177	0.177	0.161	0.159	0.16	0.153	0.164	0.168	0.206	0.2	0.2	0.166	0.164	0.213	0.215	0.186	0.177	0.186	0.105	0.096	0.11	0.094
49	Megophrys periosa	0.155	0.175	0.163	0.18	0.173	0.17	0.166	0.175	0.141	0.173	0.172	0.168	0.17	0.171	0.175	0.159	0.164	0.177	0.157	0.163	0.141	0.164	0.168	0.182	0.179	0.168	0.164	0.166	0.168	0.172	0.168	0.166	0.168	0.218	0.202	0.198	0.161	0.173	0.209	0.204	0.209	0.182	0.197	0.111	0.098	0.095	0.096	0.101
50	Megophrys zhangi	0.168	0.186	0.164	0.188	0.186	0.18	0.177	0.18	0.172	0.179	0.17	0.173	0.171	0.177	0.163	0.157	0.179	0.17	0.166	0.163	0.155	0.159	0.168	0.182	0.184	0.18	0.164	0.177	0.177	0.172	0.171	0.17	0.168	0.2	0.214	0.207	0.159	0.173	0.196	0.2	0.189	0.188	0.201	0.113	0.107	0.107	0.096	0.108
51	Megophrys major	0.172	0.178	0.179	0.172	0.195	0.185	0.176	0.183	0.164	0.177	0.182	0.176	0.17	0.164	0.166	0.164	0.158	0.17	0.164	0.166	0.17	0.168	0.174	0.17	0.193	0.189	0.17	0.166	0.158	0.16	0.158	0.168	0.17	0.214	0.21	0.198	0.158	0.156	0.206	0.202	0.183	0.185	0.183	0.095	0.092	0.09	0.103	0.101
52	Megophrys parva	0.145	0.153	0.143	0.153	0.155	0.156	0.137	0.168	0.147	0.16	0.147	0.153	0.149	0.145	0.162	0.16	0.141	0.153	0.151	0.147	0.149	0.162	0.162	0.176	0.176	0.179	0.156	0.151	0.177	0.16	0.162	0.162	0.156	0.197	0.174	0.181	0.149	0.156	0.183	0.2	0.176	0.164	0.177	0.149	0.149	0.137	0.141	0.145
53	Megophrys wawuensis	0.161	0.159	0.154	0.164	0.173	0.171	0.163	0.179	0.162	0.15	0.168	0.17	0.159	0.139	0.159	0.15	0.161	0.17	0.161	0.157	0.152	0.159	0.159	0.168	0.18	0.175	0.161	0.163	0.179	0.153	0.146	0.154	0.145	0.182	0.188	0.166	0.155	0.159	0.195	0.191	0.186	0.171	0.164	0.139	0.143	0.141	0.171	0.15
54	Megophrys gigantica	0.173	0.175	0.163	0.177	0.171	0.173	0.168	0.189	0.164	0.166	0.174	0.179	0.168	0.157	0.179	0.163	0.161	0.175	0.164	0.173	0.177	0.17	0.168	0.171	0.186	0.182	0.152	0.175	0.175	0.153	0.159	0.173	0.161	0.202	0.184	0.182	0.173	0.188	0.207	0.196	0.195	0.195	0.175	0.15	0.152	0.152	0.175	0.162
55	Megophrys shapingensis	0.157	0.155	0.151	0.171	0.173	0.171	0.155	0.171	0.148	0.157	0.162	0.166	0.15	0.144	0.155	0.148	0.144	0.159	0.162	0.153	0.15	0.164	0.168	0.164	0.186	0.178	0.157	0.168	0.171	0.158	0.139	0.146	0.155	0.198	0.178	0.184	0.159	0.175	0.191	0.193	0.182	0.184	0.169	0.132	0.144	0.142	0.164	0.151
56	Megophrys feae	0.179	0.179	0.182	0.177	0.175	0.175	0.18	0.198	0.202	0.177	0.174	0.177	0.179	0.171	0.195	0.184	0.177	0.191	0.171	0.193	0.189	0.195	0.195	0.207	0.191	0.189	0.189	0.198	0.186	0.189	0.182	0.195	0.184	0.196	0.214	0.202	0.193	0.186	0.179	0.205	0.193	0.193	0.186	0.173	0.18	0.17	0.168	0.153
57	Megophrys carinense	0.184	0.181	0.182	0.189	0.179	0.184	0.182	0.198	0.198	0.186	0.195	0.196	0.189	0.184	0.198	0.2	0.17	0.193	0.173	0.2	0.182	0.195	0.202	0.205	0.198	0.198	0.193	0.2	0.202	0.197	0.182	0.179	0.173	0.195	0.211	0.2	0.173	0.188	0.184	0.207	0.202	0.179	0.18	0.182	0.184	0.171	0.188	0.173
58	Megophrys montana	0.22	0.233	0.221	0.221	0.214	0.221	0.22	0.204	0.208	0.22	0.216	0.22	0.214	0.225	0.227	0.216	0.2	0.214	0.216	0.213	0.22	0.211	0.225	0.207	0.214	0.205	0.2	0.223	0.204	0.202	0.209	0.211	0.204	0.198	0.221	0.213	0.209	0.218	0.202	0.213	0.229	0.209	0.207	0.211	0.205	0.193	0.205	0.208
[truncated: 9 more columns]
